# Supplementary material for: Identifying clinical features associated with electroconvulsive therapy response in adolescents with major depressive disorder using machine learning
Source: Front Psychiatry. 2026 May 7;17:1824658. doi: 10.3389/fpsyt.2026.1824658 (PMC13190595; doi:10.3389/fpsyt.2026.1824658)
Supplement: Supplementary file 2 [file Table1.xlsx]

## Sheet: Supplemental table1
	Supplemental table 1. The optimal parameters for the nine ML.
	Method	Parameter	Value
	DT	cost complexity	0.00488
		tree depth	6
		min n	6
	ENet	penalty	1
		mixture	0
	LightGBM	mtry	5
		trees	221
		min n	5
		tree depth	1
		learn rate	0.074
		loss reduction	0.0219
	SVM	cost	32
		rbf sigma	0.00316
	MLP	hidden units	15
		penalty	1
		epochs	150
	RF	mtry	10
		trees	500
		min n	20
	XGBoost	mtry	2
		min n	5
		tree depth	1
		learn rate	0.0643
		loss reduction	0.0349
		sample size	0.948
	Logistic	/	/
	KNN	neighbors	7
