# Supplementary material for: Identifying clinical features associated with electroconvulsive therapy response in adolescents with major depressive disorder using machine learning
Source: Front Psychiatry. 2026 May 7;17:1824658. doi: 10.3389/fpsyt.2026.1824658 (PMC13190595; doi:10.3389/fpsyt.2026.1824658)
Supplement: Supplementary file 3 [file Table2.xlsx]

## Sheet: Supplemental table2
	Supplemental table 2. The optimal parameters for RF.
	Method	Parameter	Value
	RF	mtry	2
		trees	500
		min n	50
